# Supplementary material for: Climate-Driven Habitat Shifts of Two Palm Squirrel Species (Sciuridae: Funambulus) and Projected Expansion of Their Range Overlap with Indian Agroecosystems
Source: Biology (Basel). 2025 Nov 24;14(12):1666. doi: 10.3390/biology14121666 (PMC12730107; doi:10.3390/biology14121666)
Supplement: Supplementary file 1 [file biology-14-01666-s001.zip]

Archive with 1 entries (1 files):
- biology-3952400-supplementary.pdf
